# Supplementary material for: Reactive Oxygen Species and Mitochondrial Dynamics: The Yin and Yang of Mitochondrial Dysfunction and Cancer Progression
Source: Antioxidants (Basel). 2018 Jan 16;7(1):13. doi: 10.3390/antiox7010013 (PMC5789323; doi:10.3390/antiox7010013)
Supplement: Supplementary file 1 [file antioxidants-07-00013-s001.zip]

Archive with 1 entries (1 files):
- antioxidants-256504-supplementary.mpeg
